# Supplementary material for: Blakealtica, a new genus of flea beetles (Coleoptera, Chrysomelidae, Galerucinae, Alticini) from the Dominican Republic
Source: Zookeys. 2020 Aug 14;959:1–16. doi: 10.3897/zookeys.959.53415 (PMC7442766; doi:10.3897/zookeys.959.53415)
Supplement: XML Treatment for Blakealtica [file zookeys.959.53415-treatment1.xml]

<!DOCTYPE tp:taxon-treatment
  PUBLIC "-//TaxonX//DTD Taxonomic Treatment Publishing DTD v0 20100105//EN" "tax-treatment-NSO.dtd">
<tp:taxon-treatment xmlns:tp="http://www.plazi.org/taxpub"><tp:treatment-meta><kwd-group><label>Taxon classification</label><kwd><named-content xmlns:xlink="http://www.w3.org/1999/xlink" content-type="kingdom">Animalia</named-content></kwd><kwd><named-content xmlns:xlink="http://www.w3.org/1999/xlink" content-type="order">Coleoptera</named-content></kwd><kwd><named-content xmlns:xlink="http://www.w3.org/1999/xlink" content-type="family">Chrysomelidae</named-content></kwd></kwd-group><mixed-citation publication-type="journal"><person-group><name><surname>Viswajyothi</surname><given-names>Keezhpattillam</given-names></name><name><surname>Konstantinov</surname><given-names>Alexander S.</given-names></name></person-group><article-title><italic><tp:taxon-name><tp:taxon-name-part taxon-name-part-type="genus" reg="Blakealtica">Blakealtica</tp:taxon-name-part></tp:taxon-name></italic>, a new genus of flea beetles (<tp:taxon-name><tp:taxon-name-part taxon-name-part-type="order">Coleoptera</tp:taxon-name-part></tp:taxon-name>, <tp:taxon-name><tp:taxon-name-part taxon-name-part-type="family">Chrysomelidae</tp:taxon-name-part></tp:taxon-name>, <tp:taxon-name><tp:taxon-name-part taxon-name-part-type="subfamily">Galerucinae</tp:taxon-name-part></tp:taxon-name>, <tp:taxon-name><tp:taxon-name-part taxon-name-part-type="tribe">Alticini</tp:taxon-name-part></tp:taxon-name>) from the Dominican Republic</article-title><source>Zookeys</source><day>14</day><month>8</month><year>2020</year><volume>959</volume><fpage>1</fpage><lpage>16</lpage><pub-id pub-id-type="doi">10.3897/zookeys.959.53415</pub-id></mixed-citation></tp:treatment-meta><tp:nomenclature><tp:taxon-name><object-id xmlns:xlink="http://www.w3.org/1999/xlink" content-type="arpha" xlink:type="simple">3EC78878-C5B2-53D4-A9D3-936207CF142B</object-id>
            <tp:taxon-name-part taxon-name-part-type="genus" reg="Blakealtica">Blakealtica</tp:taxon-name-part>
            <object-id xmlns:xlink="http://www.w3.org/1999/xlink" content-type="zoobank" xlink:type="simple">http://zoobank.org/B26C00CA-E531-43F3-B97F-E6CE21ED4C54</object-id>
          </tp:taxon-name><tp:taxon-status xmlns:xlink="http://www.w3.org/1999/xlink" xlink:type="simple">gen. nov.</tp:taxon-status><xref ref-type="fig" rid="F1">Figures 1</xref><xref ref-type="fig" rid="F2">, 2–5</xref><xref ref-type="fig" rid="F3">, 6–8</xref><xref ref-type="fig" rid="F4">, 9, 10</xref><xref ref-type="fig" rid="F5">, 11–16</xref><xref ref-type="fig" rid="F6">, 17–20</xref><xref ref-type="fig" rid="F7">, 21–24</xref></tp:nomenclature><tp:treatment-sec sec-type="description" id="SECID0ECGAC"><title>Description.</title><p>Body oblong, narrow, flat in lateral view, length 4.16–5.51 mm, width 1.72–2.27; thickness 1.18–1.51. General color dark yellowish to brown with light metallic, blueish, or pinkish tint. Elytra and pronotum same color (Fig. <xref ref-type="fig" rid="F2">2</xref>).</p><fig id="F1" position="float" orientation="portrait"><object-id xmlns:xlink="http://www.w3.org/1999/xlink" content-type="doi" xlink:type="simple">10.3897/zookeys.959.53415.figure1</object-id><object-id xmlns:xlink="http://www.w3.org/1999/xlink" content-type="arpha" xlink:type="simple">EC826009-80AE-5D63-B571-99A9B5DF9B7E</object-id><label>Figure 1.</label><caption><p>Adult <italic><tp:taxon-name><tp:taxon-name-part taxon-name-part-type="genus" reg="Blakealtica">Blakealtica</tp:taxon-name-part> <tp:taxon-name-part taxon-name-part-type="species" reg="fusca">fusca</tp:taxon-name-part></tp:taxon-name></italic>, illustration by Linden Pederson.</p></caption><graphic xmlns:xlink="http://www.w3.org/1999/xlink" xlink:href="zookeys-959-001-g001.jpg" position="float" orientation="portrait" xlink:type="simple" id="oo_441836.jpg"><uri content-type="original_file" xlink:type="simple">https://binary.pensoft.net/fig/441836</uri></graphic></fig><p><bold><italic>Head</italic></bold> (Figs <xref ref-type="fig" rid="F2">4</xref>, <xref ref-type="fig" rid="F2">5</xref>): Vertex sparsely and unevenly covered with closely placed round punctures, punctures without setae. Supraorbital pore well developed, easily noticed among other punctures. Midcranial suture present only in lower part, represented by short, relatively wide deep depression. Supraorbital, supracallinal, and orbital sulci absent. Midfrontal sulcus well developed, long, antennal calli and top of frontal ridge separated by distinct suprafrontal sulcus. Frontolateral sulcus absent. Antennal calli nearly trapezoidal or quadrate, as long as wide, not entering interantennal space. Surface of antennal callus same level as surface of vertex and surface of frontal ridge. Antennal calli shorter than frontal ridge. Antennal grooves between eye and frontal ridge present. Frontal ridge as wide anteriorly as posteriorly, continues straight between and below antennal sockets. Sides of frontal ridge parallel to each other. Posterior end of frontal ridge acute. Frontal ridge extends slightly between antennal calli, separated from vertex by antennal calli, generally long (ca. 2.75 longer than longitudinal diameter of antennal socket). Frontal ridge in lateral view slightly convex. Anterofrontal ridge extremely low, as thin as width of frontal ridge and occupying a fraction of space below antennal socket. Dorsal surface of anterofrontal ridge on either side of frontal ridge uneven, with visible convexity. Frontal and anterofrontal ridges form nearly right angle with each other in frontal view. Orbit extremely narrow, much narrower than transverse diameter of antennal socket, inner margin of eye slightly sinuate, diverging towards mouth parts. Distance between eyes (above antennal sockets) in frontal view subequal to transverse diameter of eye. Sides of head converging ventrally below eyes. Genal space narrow, one-sixth the longitudinal diameter of the eye. Clypeus pale, band-like. Labrum 0.4 times as long as wide, anterior margin entire, three pairs of labral setae in regular row, arising from basal third of labrum, extending beyond anterior margin of labrum (Fig. <xref ref-type="fig" rid="F5">11</xref>). Maxillary palpi slender with four palpomeres, basal palpomere slender, shortest, second slender, same length as the third, third thick, apical one conical (Fig. <xref ref-type="fig" rid="F5">14</xref>). Labial palpi with three palpomeres, basal one shorter and slightly narrower than the middle one, third conical (Fig. <xref ref-type="fig" rid="F5">12</xref>); mandible with five teeth-like projections (Fig. <xref ref-type="fig" rid="F5">13</xref>).</p><fig id="F2" position="float" orientation="portrait"><object-id xmlns:xlink="http://www.w3.org/1999/xlink" content-type="doi" xlink:type="simple">10.3897/zookeys.959.53415.figures2-5</object-id><object-id xmlns:xlink="http://www.w3.org/1999/xlink" content-type="arpha" xlink:type="simple">DC32FE77-EDD8-56A1-AB3B-D77D1FB28CFB</object-id><label>Figures 2–5.</label><caption><p>Adult <italic><tp:taxon-name><tp:taxon-name-part taxon-name-part-type="genus" reg="Blakealtica">Blakealtica</tp:taxon-name-part> <tp:taxon-name-part taxon-name-part-type="species" reg="fusca">fusca</tp:taxon-name-part></tp:taxon-name></italic>. <bold>2</bold> Habitus, three-quarter view <bold>3</bold> habitus, lateral view <bold>4</bold> head, frontal view <bold>5</bold> head three-quarter view.</p></caption><graphic xmlns:xlink="http://www.w3.org/1999/xlink" xlink:href="zookeys-959-001-g002.jpg" position="float" orientation="portrait" xlink:type="simple" id="oo_441837.jpg"><uri content-type="original_file" xlink:type="simple">https://binary.pensoft.net/fig/441837</uri></graphic></fig><p><bold><italic>Antennae</italic></bold> (Figs <xref ref-type="fig" rid="F2">2</xref>, <xref ref-type="fig" rid="F2">3</xref>): Antenna with eleven antennomeres, filiform, extending in females up to mid-elytron, in males beyond mid-elytron. Antennomere I, long, club-shaped, longer than II and III combined; II shorter than III, longer than half of III; II narrower than I, as wide as III; V shorter than IV as long as VI. Antennomeres IV–VII nearly of same width, distal antennomeres slender, middle antennomeres as wide as apical.</p><p><bold><italic>Prothorax</italic></bold> (Fig. <xref ref-type="fig" rid="F3">6</xref>): Pronotal surface glabrous. Anterolateral callosity not expanding beyond lateral margin. Anterior setiferous pore situated close to anterior margin. Lateral margin of pronotum even, complete, nearly straight to gently convex, moderately explanate. Base of pronotum with two well developed longitudinal impressions, both near basal margin and further anteriorly. Pronotal basal margin evenly convex, antebasal transverse impression on pronotum shallow, present only near and limited by longitudinal impressions. Posterolateral callosity situated on lateral margin. Pronotal surface anteriorly uneven with two oblique impressions. Procoxal cavities open. Intercoxal prosternal process very narrow, procoxae almost touching, extends beyond procoxae, sides of process parallel; surface and posterior end convex; posterior end approximately as wide as in middle.</p><fig id="F3" position="float" orientation="portrait"><object-id xmlns:xlink="http://www.w3.org/1999/xlink" content-type="doi" xlink:type="simple">10.3897/zookeys.959.53415.figures6-8</object-id><object-id xmlns:xlink="http://www.w3.org/1999/xlink" content-type="arpha" xlink:type="simple">4C3DE40A-AE8F-56CF-BF73-7CE50B9C2DDA</object-id><label>Figures 6–8.</label><caption><p>Adult <italic><tp:taxon-name><tp:taxon-name-part taxon-name-part-type="genus" reg="Blakealtica">Blakealtica</tp:taxon-name-part> <tp:taxon-name-part taxon-name-part-type="species" reg="fusca">fusca</tp:taxon-name-part></tp:taxon-name></italic>. <bold>6</bold> Pronotum <bold>7</bold> pronotum, three-quarter view <bold>8</bold> mesotergite.</p></caption><graphic xmlns:xlink="http://www.w3.org/1999/xlink" xlink:href="zookeys-959-001-g003.jpg" position="float" orientation="portrait" xlink:type="simple" id="oo_441838.jpg"><uri content-type="original_file" xlink:type="simple">https://binary.pensoft.net/fig/441838</uri></graphic></fig><p><bold><italic>Mesothorax</italic></bold> (Figs <xref ref-type="fig" rid="F3">8</xref>, <xref ref-type="fig" rid="F4">10</xref>): Mesotergite 1.3 times wider than long. Longitudinal mesothoracic ridge about as long as mesoscutellum. Elytra at base wider than base of pronotum, punctures confused. Surface without hairs, or only small and indistinct hairs. Elytral sides nearly straight, parallel to each other. Scutellum present, relatively small. Humeral calli well developed, basal callus present as vague broad convexity behind scutellum. Transverse impression posteriad to humeral or basal callus absent. Lateral carina well developed, extends from humerus to basal three fourths of elytron. Epipleura gradually narrowing from base to apex, outwardly oblique, width less than that of profemur, basally wider than apically, reaches end of side of elytron, but not apex. Mesosternite approx. as wide as long, without elevated projection in middle, mesoventral process narrow, tip narrowly incised, mesocoxae nearly touching each other. Mesocoxal cavity open laterally.</p><p><bold><italic>Metathorax</italic></bold> (Figs <xref ref-type="fig" rid="F4">9</xref>, <xref ref-type="fig" rid="F4">10</xref>, <xref ref-type="fig" rid="F6">20</xref>): Metatergite nearly as long as wide as measured in middle of metapostnotal mediophragmite. Prephragma well developed, highly sclerotized. Allar ridge of metascutellum slender. Scutellar groove and surrounding region with complete set of ridges. Metasternum slightly shorter than half its width; anteriorly projecting forward, but not covering mesosternum; apex narrow and acute. Metasternum without elevated projection in middle. Posterior end of metasternum flat. Metathoracic discrimen as long as entire length of metasternum. Metendosternite fully developed with arms at base much wider than stem near arms. Stem nearly as long as arm on its anterior side. Mid-tendons closer to each other than to ends of arms (Fig. <xref ref-type="fig" rid="F6">20</xref>).</p><fig id="F4" position="float" orientation="portrait"><object-id xmlns:xlink="http://www.w3.org/1999/xlink" content-type="doi" xlink:type="simple">10.3897/zookeys.959.53415.figures9-10</object-id><object-id xmlns:xlink="http://www.w3.org/1999/xlink" content-type="arpha" xlink:type="simple">EED842E1-5E31-5F9C-8BFE-037A58FF639E</object-id><label>Figures 9, 10.</label><caption><p>Adult <italic><tp:taxon-name><tp:taxon-name-part taxon-name-part-type="genus" reg="Blakealtica">Blakealtica</tp:taxon-name-part> <tp:taxon-name-part taxon-name-part-type="species" reg="fusca">fusca</tp:taxon-name-part></tp:taxon-name></italic>. <bold>9</bold> Metatergite <bold>10</bold> meso- and meta-sternites.</p></caption><graphic xmlns:xlink="http://www.w3.org/1999/xlink" xlink:href="zookeys-959-001-g004.jpg" position="float" orientation="portrait" xlink:type="simple" id="oo_441839.jpg"><uri content-type="original_file" xlink:type="simple">https://binary.pensoft.net/fig/441839</uri></graphic></fig><p><bold><italic>Abdomen</italic></bold> (Figs <xref ref-type="fig" rid="F6">18</xref>, <xref ref-type="fig" rid="F6">19</xref>): Abdominal ventrites I and II not fused. Ventrites nearly equal in length. Ventrite I shorter than ventrites II and III together, ventrite V shorter than ventrites IV and III together. First abdominal ventrite between coxae without longitudinal ridges, apex of first abdominal sternite in female ogival.</p><p><bold><italic>Legs</italic></bold> (Figs <xref ref-type="fig" rid="F5">15</xref>, <xref ref-type="fig" rid="F5">16</xref>, <xref ref-type="fig" rid="F6">17</xref>): Pro- and meso-tibiae and femora not sexually dimorphic. Profemur generally flattened, but convex along ventral and dorsal surfaces. Pro- and meso-tibiae with longitudinal ridges, spurs absent. Posterior edge of metafemur in males as in that of females. Metafemoral spring present. Metatibia curved in dorsal view, straight in lateral view, more or less cylindrical in cross-section around middle, middle part of metatibia dorsally canaliculate. Dorsal side of metatibia with sharp edge laterally and mesally. Bristles of metatibial apex present laterally and mesally. Apex laterally blunt, does not form sharp spine. Metatarsomere I attached to apex of metatibia, single metatibial spur present, its length less than greatest width of metatibial apex, situated medially, spur simple, narrow, ending in one tooth. Protarsomere I of males wider and longer than in females. Protarsomere III slightly wider than protarsomere II. Metatarsomere III wider than long, roundish, incision of metatarsomere III longer than wide. Metatarsomere IV slender, similar to fourth pro- and meso-tarsomeres. Metatarsomere I in males long, cylindrical, length much less than half of metatibial length. Metatarsomere I and remaining tarsomeres produce an almost straight line. Claw appendiculate, not sexually dimorphic.</p><fig id="F5" position="float" orientation="portrait"><object-id xmlns:xlink="http://www.w3.org/1999/xlink" content-type="doi" xlink:type="simple">10.3897/zookeys.959.53415.figures11-16</object-id><object-id xmlns:xlink="http://www.w3.org/1999/xlink" content-type="arpha" xlink:type="simple">71859946-9C18-5E59-8E9E-8561327C4717</object-id><label>Figures 11–16.</label><caption><p>Adult <italic><tp:taxon-name><tp:taxon-name-part taxon-name-part-type="genus" reg="Blakealtica">Blakealtica</tp:taxon-name-part> <tp:taxon-name-part taxon-name-part-type="species" reg="fusca">fusca</tp:taxon-name-part></tp:taxon-name></italic>. <bold>11</bold> Labrum <bold>12</bold> labium <bold>13</bold> mandible <bold>14</bold> maxilla <bold>15</bold> hind leg <bold>16</bold> tip of hind tibia and hind tarsi.</p></caption><graphic xmlns:xlink="http://www.w3.org/1999/xlink" xlink:href="zookeys-959-001-g005.jpg" position="float" orientation="portrait" xlink:type="simple" id="oo_441840.jpg"><uri content-type="original_file" xlink:type="simple">https://binary.pensoft.net/fig/441840</uri></graphic></fig><p><bold><italic>Genitalia</italic></bold> (Figs <xref ref-type="fig" rid="F7">21–24</xref>): Spermathecal receptacle and pump with distinct border in between, receptacle longer than wide, spermathecal duct without coils, shorter than receptacle, attached to bottom of receptacle (Fig. <xref ref-type="fig" rid="F7">23</xref>). Tignum abruptly widened anteriorly (Fig. <xref ref-type="fig" rid="F7">24</xref>). Last visible tergite of female without longitudinal groove in middle (Fig. <xref ref-type="fig" rid="F6">19</xref>). Vaginal palpi not sclerotized and not visible. Median lobe of aedeagus sculptured, flattened with a knob at apex, dorsal opening very long, occupying nearly entire dorsal surface (Fig. <xref ref-type="fig" rid="F7">21</xref>).</p><fig id="F6" position="float" orientation="portrait"><object-id xmlns:xlink="http://www.w3.org/1999/xlink" content-type="doi" xlink:type="simple">10.3897/zookeys.959.53415.figures17-20</object-id><object-id xmlns:xlink="http://www.w3.org/1999/xlink" content-type="arpha" xlink:type="simple">0B6B97FC-4B4B-5426-8DD9-62C971315871</object-id><label>Figures 17–20.</label><caption><p>Adult <italic><tp:taxon-name><tp:taxon-name-part taxon-name-part-type="genus" reg="Blakealtica">Blakealtica</tp:taxon-name-part> <tp:taxon-name-part taxon-name-part-type="species" reg="fusca">fusca</tp:taxon-name-part></tp:taxon-name></italic>. <bold>17</bold> Tip of middle tibia and middle tarsi <bold>18</bold> female abdomen <bold>19</bold> apical abdominal tergite <bold>20</bold> metendosternite.</p></caption><graphic xmlns:xlink="http://www.w3.org/1999/xlink" xlink:href="zookeys-959-001-g006.jpg" position="float" orientation="portrait" xlink:type="simple" id="oo_441841.jpg"><uri content-type="original_file" xlink:type="simple">https://binary.pensoft.net/fig/441841</uri></graphic></fig><fig id="F7" position="float" orientation="portrait"><object-id xmlns:xlink="http://www.w3.org/1999/xlink" content-type="doi" xlink:type="simple">10.3897/zookeys.959.53415.figures21-24</object-id><object-id xmlns:xlink="http://www.w3.org/1999/xlink" content-type="arpha" xlink:type="simple">E3ECF53C-700E-5370-B62D-98EB859BD821</object-id><label>Figures 21–24.</label><caption><p>Adult <italic><tp:taxon-name><tp:taxon-name-part taxon-name-part-type="genus" reg="Blakealtica">Blakealtica</tp:taxon-name-part> <tp:taxon-name-part taxon-name-part-type="species" reg="fusca">fusca</tp:taxon-name-part></tp:taxon-name></italic>. <bold>21</bold> Median lobe of aedeagus (ventral, lateral, and dorsal views) <bold>22</bold> vagina <bold>23</bold> spermatheca <bold>24</bold> tignum.</p></caption><graphic xmlns:xlink="http://www.w3.org/1999/xlink" xlink:href="zookeys-959-001-g007.jpg" position="float" orientation="portrait" xlink:type="simple" id="oo_441842.jpg"><uri content-type="original_file" xlink:type="simple">https://binary.pensoft.net/fig/441842</uri></graphic></fig></tp:treatment-sec><tp:treatment-sec sec-type="type species" id="SECID0E6BAE"><title>Type species.</title><p><italic><tp:taxon-name><tp:taxon-name-part taxon-name-part-type="genus" reg="Blakealtica">Blakealtica</tp:taxon-name-part> <tp:taxon-name-part taxon-name-part-type="species" reg="fusca">fusca</tp:taxon-name-part></tp:taxon-name></italic> sp. nov., by present designation.</p></tp:treatment-sec><tp:treatment-sec sec-type="etymology" id="SECID0EQCAE"><title>Etymology.</title><p>We name this genus after Doris Holmes Blake (11 January 1892 – 3 December 1978) who, for almost 60 years of pioneering research of West Indian leaf beetles at the U.S. National Museum of Natural History, provided a foundation for leaf beetle taxonomy in the New World. She also built a significant portion of the leaf beetle collection at the Museum. The name is feminine.</p></tp:treatment-sec><tp:treatment-sec sec-type="Comparative diagnosis" id="SECID0EVCAE"><title>Comparative diagnosis.</title><p>Because of the structure of sulci and ridges on the beetle’s head and the grooves on the beetle’s pronotum and general body shape, <italic><tp:taxon-name><tp:taxon-name-part taxon-name-part-type="genus" reg="Blakealtica">Blakealtica</tp:taxon-name-part></tp:taxon-name></italic> generally fits into the <italic><tp:taxon-name><tp:taxon-name-part taxon-name-part-type="genus" reg="Monomacra">Monomacra</tp:taxon-name-part></tp:taxon-name></italic> group of genera as roughly defined by Bechyne &amp; Springlova de Bechyne (1975). Therefore it is compared here to the following genera: <italic><tp:taxon-name><tp:taxon-name-part taxon-name-part-type="genus" reg="Monomacra">Monomacra</tp:taxon-name-part></tp:taxon-name></italic> Chevrolat, 1836: 398 [type species <italic><tp:taxon-name><tp:taxon-name-part taxon-name-part-type="genus" reg="Haltica">Haltica</tp:taxon-name-part> <tp:taxon-name-part taxon-name-part-type="species" reg="inermis">inermis</tp:taxon-name-part></tp:taxon-name></italic> Klug, 1829: 9 by subsequent designation (<xref ref-type="bibr" rid="B24">Monros and Bechyne 1956</xref>:133)], <italic><tp:taxon-name><tp:taxon-name-part taxon-name-part-type="genus" reg="Disonycha">Disonycha</tp:taxon-name-part></tp:taxon-name></italic> Chevrolat, 1836: 390 [type species <italic><tp:taxon-name><tp:taxon-name-part taxon-name-part-type="genus" reg="Crioceris">Crioceris</tp:taxon-name-part> <tp:taxon-name-part taxon-name-part-type="species" reg="collata">collata</tp:taxon-name-part></tp:taxon-name></italic> Fabricius, 1801: 463 by subsequent designation (<xref ref-type="bibr" rid="B4">Blake 1933</xref>: 1)], <italic><tp:taxon-name><tp:taxon-name-part taxon-name-part-type="genus" reg="Hemilactica">Hemilactica</tp:taxon-name-part></tp:taxon-name></italic> Blake, 1937 (type species <italic><tp:taxon-name><tp:taxon-name-part taxon-name-part-type="genus" reg="Hemilactica">H.</tp:taxon-name-part> <tp:taxon-name-part taxon-name-part-type="species" reg="pulchella">pulchella</tp:taxon-name-part></tp:taxon-name></italic> Blake, 1937: 73 by original designation), <italic><tp:taxon-name><tp:taxon-name-part taxon-name-part-type="genus" reg="Parchicola">Parchicola</tp:taxon-name-part></tp:taxon-name></italic> Bechyne &amp; Bechyne, 1975: 63 (type species <italic><tp:taxon-name><tp:taxon-name-part taxon-name-part-type="genus" reg="Monomacra">Monomacra</tp:taxon-name-part> <tp:taxon-name-part taxon-name-part-type="species" reg="yena">yena</tp:taxon-name-part></tp:taxon-name></italic> Bechyne,1956: 1026, by original designation), <italic><tp:taxon-name><tp:taxon-name-part taxon-name-part-type="genus" reg="Pseudodisonycha">Pseudodisonycha</tp:taxon-name-part></tp:taxon-name></italic> Blake, 1954: 248 (type species <italic><tp:taxon-name><tp:taxon-name-part taxon-name-part-type="genus" reg="Disonycha">Disonycha</tp:taxon-name-part> <tp:taxon-name-part taxon-name-part-type="species" reg="darlingtoni">darlingtoni</tp:taxon-name-part></tp:taxon-name></italic> Blake, 1938: 50, by original designation).</p><p>The studied representatives of all these genera do not have sclerotized vaginal palpi. Instead, the vagina has sclerotized walls and is therefore very noticeable on slides. A combination of these features may be unique for the aforementioned group of genera as we have not seen anywhere else in flea beetles. Very poorly sclerotized vaginal palpi were observed in a myrmecophilous flea beetle genus <italic><tp:taxon-name><tp:taxon-name-part taxon-name-part-type="genus" reg="Myrmeconycha">Myrmeconycha</tp:taxon-name-part></tp:taxon-name></italic> Konstantinov &amp; Tishechkin, 2017 (type species <italic><tp:taxon-name><tp:taxon-name-part taxon-name-part-type="genus" reg="Myrmeconycha">Myrmeconycha</tp:taxon-name-part> <tp:taxon-name-part taxon-name-part-type="species" reg="pheidole">pheidole</tp:taxon-name-part></tp:taxon-name></italic> Konstantinov &amp; Tishechkin, 2017: 3). In addition, male genitalia and spermathecae of <italic><tp:taxon-name><tp:taxon-name-part taxon-name-part-type="genus" reg="Myrmeconycha">Myrmeconycha</tp:taxon-name-part></tp:taxon-name></italic> species are generally in the “style” of those of <italic><tp:taxon-name><tp:taxon-name-part taxon-name-part-type="genus" reg="Blakealtica">Blakealtica</tp:taxon-name-part></tp:taxon-name></italic>; however, the genera are very different in a variety of features (<xref ref-type="bibr" rid="B18">Konstantinov and Tishechkin 2017</xref>).</p><p>After studying the specimens of <italic><tp:taxon-name><tp:taxon-name-part taxon-name-part-type="genus" reg="Rosalactica">Rosalactica</tp:taxon-name-part> <tp:taxon-name-part taxon-name-part-type="species" reg="maculicollis">maculicollis</tp:taxon-name-part></tp:taxon-name></italic> (Jacoby, 1904), which is the type species of <italic><tp:taxon-name><tp:taxon-name-part taxon-name-part-type="genus" reg="Rosalactica">Rosalactica</tp:taxon-name-part></tp:taxon-name></italic> Bechyne &amp; Bechyne 1977, it became clear that <italic><tp:taxon-name><tp:taxon-name-part taxon-name-part-type="genus" reg="Rosalactica">R.</tp:taxon-name-part> <tp:taxon-name-part taxon-name-part-type="species" reg="maculicollis">maculicollis</tp:taxon-name-part></tp:taxon-name></italic> is similar to <italic><tp:taxon-name><tp:taxon-name-part taxon-name-part-type="genus" reg="Blakealtica">Blakealtica</tp:taxon-name-part></tp:taxon-name></italic>, although we did not have an opportunity to study its female genitalia.</p><p>A key for identification of <italic><tp:taxon-name><tp:taxon-name-part taxon-name-part-type="genus" reg="Blakealtica">Blakealtica</tp:taxon-name-part></tp:taxon-name></italic> and the aforementioned genera is provided below. Since the genera within this group are not clearly or consistently differentiated, we tried to base the key on the type species of each genus; however, they were not always available (e.g., <italic><tp:taxon-name><tp:taxon-name-part taxon-name-part-type="genus" reg="Monomacra">Monomacra</tp:taxon-name-part> <tp:taxon-name-part taxon-name-part-type="species" reg="inermis">inermis</tp:taxon-name-part></tp:taxon-name></italic>). Therefore, the key should be considered preliminary, although <italic><tp:taxon-name><tp:taxon-name-part taxon-name-part-type="genus" reg="Blakealtica">Blakealtica</tp:taxon-name-part></tp:taxon-name></italic> differentiates clearly and early on in the key.</p></tp:treatment-sec><ref-list><ref id="B24"><mixed-citation xmlns:xlink="http://www.w3.org/1999/xlink" xlink:type="simple"><person-group><name name-style="western"><surname>Monros</surname><given-names>F</given-names></name><name name-style="western"><surname>Bechyne</surname><given-names>J</given-names></name></person-group> (<year>1956</year>) <article-title>Über einige verkannte Chrysomeliden-Namen. Arbeiten aus dem Museum G.</article-title><source>Frey</source><volume>7</volume>(<issue>3</issue>): <fpage>1118</fpage>–<lpage>1137</lpage>.</mixed-citation></ref><ref id="B4"><mixed-citation xmlns:xlink="http://www.w3.org/1999/xlink" xlink:type="simple"><person-group><name name-style="western"><surname>Blake</surname><given-names>DH</given-names></name></person-group> (<year>1933</year>) <article-title>Revision of the beetles of the genus <italic><tp:taxon-name><tp:taxon-name-part taxon-name-part-type="genus">Disonycha</tp:taxon-name-part></tp:taxon-name></italic> occurring in America north of Mexico. Proceedings of the U.S.</article-title><source>National Museum</source><volume>82</volume>(<issue>28</issue>): <fpage>1</fpage>–<lpage>66</lpage>. <ext-link xlink:type="simple" ext-link-type="doi" xlink:href="10.5479/si.00963801.82-2969.1">https://doi.org/10.5479/si.00963801.82-2969.1</ext-link></mixed-citation></ref><ref id="B18"><mixed-citation xmlns:xlink="http://www.w3.org/1999/xlink" xlink:type="simple"><person-group><name name-style="western"><surname>Konstantinov</surname><given-names>AS</given-names></name><name name-style="western"><surname>Tishechkin</surname><given-names>AK</given-names></name></person-group> (<year>2017</year>) <article-title><italic><tp:taxon-name><tp:taxon-name-part taxon-name-part-type="genus">Myrmeconycha</tp:taxon-name-part></tp:taxon-name></italic> new genus: the first myrmecophilous flea beetle (<tp:taxon-name><tp:taxon-name-part taxon-name-part-type="order">Coleoptera</tp:taxon-name-part></tp:taxon-name>: <tp:taxon-name><tp:taxon-name-part taxon-name-part-type="family">Chrysomelidae</tp:taxon-name-part></tp:taxon-name>: <tp:taxon-name><tp:taxon-name-part taxon-name-part-type="subfamily">Galerucinae</tp:taxon-name-part></tp:taxon-name>: <tp:taxon-name><tp:taxon-name-part taxon-name-part-type="tribe">Alticini</tp:taxon-name-part></tp:taxon-name>).</article-title><source><tp:taxon-name><tp:taxon-name-part taxon-name-part-type="class">Insecta</tp:taxon-name-part></tp:taxon-name> Mundi</source><volume>0525</volume>: <fpage>1</fpage>–<lpage>13</lpage>.</mixed-citation></ref></ref-list></tp:taxon-treatment>
