# Supplementary material for: Blakealtica, a new genus of flea beetles (Coleoptera, Chrysomelidae, Galerucinae, Alticini) from the Dominican Republic
Source: Zookeys. 2020 Aug 14;959:1–16. doi: 10.3897/zookeys.959.53415 (PMC7442766; doi:10.3897/zookeys.959.53415)
Supplement: XML Treatment for Blakealtica fusca [file zookeys.959.53415-treatment2.xml]

<!DOCTYPE tp:taxon-treatment
  PUBLIC "-//TaxonX//DTD Taxonomic Treatment Publishing DTD v0 20100105//EN" "tax-treatment-NSO.dtd">
<tp:taxon-treatment xmlns:tp="http://www.plazi.org/taxpub"><tp:treatment-meta><kwd-group><label>Taxon classification</label><kwd><named-content xmlns:xlink="http://www.w3.org/1999/xlink" content-type="kingdom">Animalia</named-content></kwd><kwd><named-content xmlns:xlink="http://www.w3.org/1999/xlink" content-type="order">Coleoptera</named-content></kwd><kwd><named-content xmlns:xlink="http://www.w3.org/1999/xlink" content-type="family">Chrysomelidae</named-content></kwd></kwd-group><mixed-citation publication-type="journal"><person-group><name><surname>Viswajyothi</surname><given-names>Keezhpattillam</given-names></name><name><surname>Konstantinov</surname><given-names>Alexander S.</given-names></name></person-group><article-title><italic><tp:taxon-name><tp:taxon-name-part taxon-name-part-type="genus" reg="Blakealtica">Blakealtica</tp:taxon-name-part></tp:taxon-name></italic>, a new genus of flea beetles (<tp:taxon-name><tp:taxon-name-part taxon-name-part-type="order">Coleoptera</tp:taxon-name-part></tp:taxon-name>, <tp:taxon-name><tp:taxon-name-part taxon-name-part-type="family">Chrysomelidae</tp:taxon-name-part></tp:taxon-name>, <tp:taxon-name><tp:taxon-name-part taxon-name-part-type="subfamily">Galerucinae</tp:taxon-name-part></tp:taxon-name>, <tp:taxon-name><tp:taxon-name-part taxon-name-part-type="tribe">Alticini</tp:taxon-name-part></tp:taxon-name>) from the Dominican Republic</article-title><source>Zookeys</source><day>14</day><month>8</month><year>2020</year><volume>959</volume><fpage>1</fpage><lpage>16</lpage><pub-id pub-id-type="doi">10.3897/zookeys.959.53415</pub-id></mixed-citation></tp:treatment-meta><tp:nomenclature><tp:taxon-name><object-id xmlns:xlink="http://www.w3.org/1999/xlink" content-type="arpha" xlink:type="simple">9726DFDE-DCC0-52C5-9C68-8F5DF89C4591</object-id>
            <tp:taxon-name-part taxon-name-part-type="genus" reg="Blakealtica">Blakealtica</tp:taxon-name-part>
            <tp:taxon-name-part taxon-name-part-type="species" reg="fusca">fusca</tp:taxon-name-part>
            <object-id xmlns:xlink="http://www.w3.org/1999/xlink" content-type="zoobank" xlink:type="simple">http://zoobank.org/CA115DA9-78E2-47AF-85A1-A70BE57DA270</object-id>
          </tp:taxon-name><tp:taxon-status xmlns:xlink="http://www.w3.org/1999/xlink" xlink:type="simple">sp. nov.</tp:taxon-status><xref ref-type="fig" rid="F1">Figures 1</xref><xref ref-type="fig" rid="F2">, 2–5</xref><xref ref-type="fig" rid="F3">, 6–8</xref><xref ref-type="fig" rid="F4">, 9, 10</xref><xref ref-type="fig" rid="F5">, 11–16</xref><xref ref-type="fig" rid="F6">, 17–20</xref><xref ref-type="fig" rid="F7">, 21–24</xref></tp:nomenclature><tp:treatment-sec sec-type="description" id="SECID0E1LAE"><title>Description.</title><p>Body oblong, narrow, flat in lateral view, length 4.16–5.51 mm, width 1.72–2.27; thickness 1.18–1.51. General color dark yellowish to brown with light metallic blueish or pinkish tint. Elytra and pronotum same color. Vertex with punctures arranged in groups. Pronotal punctures large, and slightly deeper than those on vertex. Elytral punctures slightly larger and deeper than those on pronotum. Medial lobe of aedeagus in ventral view abruptly narrowing in basal third, widening towards middle and narrowing gradually to the apex, turning into narrow apex with a knob at it. In lateral view, median lobe bent at almost straight angle with knob pointing towards base. Large membranous slots on lateral view. Dorsal side of median lobe with large opening covered with two long lobes coming together along its length with a deep groove in between them. Vagina sclerotized apically in the shape of a dome, beyond which it is more membranous (Fig. <xref ref-type="fig" rid="F7">22</xref>). Spermathecal pump parallel sided, short, evenly rounded apically, slightly bent in lateral view. Spermathecal receptacle pear-shaped, sides symmetrical. Tignum widens abruptly anteriorly. Posteriorly, sclerotization merges with rest of sclerotized membrane.</p></tp:treatment-sec><tp:treatment-sec sec-type="etymology" id="SECID0EEMAE"><title>Etymology.</title><p>The specific epithet refers to the generally brownish color of the beetles. It is a singular, feminine adjective in a nominative case.</p></tp:treatment-sec><tp:treatment-sec sec-type="type material" id="SECID0EJMAE"><title>Type material examined.</title><p><bold><italic>Holotype</italic></bold> female. 1) Dominican Republic, Zapoten, Villa Barroncolli, 16.XII 2014, 490 m, WP-520 <named-content xmlns:xlink="http://www.w3.org/1999/xlink" content-type="dwc:verbatimCoordinates" xlink:type="simple"><named-content content-type="geo-json" specific-use="{&#34;type&#34;:&#34;Point&#34;,&#34;coordinates&#34;:[-71.596317,18.298100]}" id="NCID0EXMAE" xlink:type="simple">18°17.886'N, 71°35.779'W</named-content></named-content> Leg. N. Woodley; 2) <bold><italic>Holotype</italic></bold><italic><tp:taxon-name><tp:taxon-name-part taxon-name-part-type="genus" reg="Blakealtica">Blakealtica</tp:taxon-name-part> <tp:taxon-name-part taxon-name-part-type="species" reg="fusca">fusca</tp:taxon-name-part></tp:taxon-name></italic> new species des. Konstantinov &amp; Viswajyothi (<named-content xmlns:xlink="http://www.w3.org/1999/xlink" content-type="dwc:institutional_code" xlink:type="simple">USNM</named-content>). <bold><italic>Paratypes</italic></bold>: 1) Dominican Republic, Zapoten, night coll. 14.XII 2014, 408 m, WP-520 <named-content xmlns:xlink="http://www.w3.org/1999/xlink" content-type="dwc:verbatimCoordinates" xlink:type="simple"><named-content content-type="geo-json" specific-use="{&#34;type&#34;:&#34;Point&#34;,&#34;coordinates&#34;:[-71.596317,18.298100]}" id="NCID0EVNAE" xlink:type="simple">18°17.886'N, 71°35.779'W</named-content></named-content> Leg. A. Konstantinov; 2) <bold><italic>Paratype</italic></bold><italic><tp:taxon-name><tp:taxon-name-part taxon-name-part-type="genus" reg="Blakealtica">Blakealtica</tp:taxon-name-part> <tp:taxon-name-part taxon-name-part-type="species" reg="fusca">fusca</tp:taxon-name-part></tp:taxon-name></italic> new species des. Konstantinov &amp; Viswajyothi (2 males <named-content xmlns:xlink="http://www.w3.org/1999/xlink" content-type="dwc:institutional_code" xlink:type="simple">USNM</named-content>). 1) Dominican Republic, Independencia Prov., PN Sierra de Baoruco, (S of Puerto Escondido) 1215–400m <named-content xmlns:xlink="http://www.w3.org/1999/xlink" content-type="dwc:verbatimCoordinates" xlink:type="simple"><named-content content-type="geo-json" specific-use="{&#34;type&#34;:&#34;Point&#34;,&#34;coordinates&#34;:[-71.544733,18.267250]}" id="NCID0EQOAE" xlink:type="simple">18°16.035'N, 71°32.684'W</named-content></named-content>, 15.VII.04, leg. A. Konstantinov; 2) <bold><italic>Paratype</italic></bold><italic><tp:taxon-name><tp:taxon-name-part taxon-name-part-type="genus" reg="Blakealtica">Blakealtica</tp:taxon-name-part> <tp:taxon-name-part taxon-name-part-type="species" reg="fusca">fusca</tp:taxon-name-part></tp:taxon-name></italic> new species des. Konstantinov &amp; Viswajyothi (1 male <named-content xmlns:xlink="http://www.w3.org/1999/xlink" content-type="dwc:institutional_code" xlink:type="simple">USNM</named-content>). 1) Dominican Rep.: Prov. Barahona, nr. Filipinas, Larimar mine, at light, 20–26-VI-1992 R. E. Woodruff &amp; P. E. Skelley; 2) <bold><italic>Paratype</italic></bold><italic><tp:taxon-name><tp:taxon-name-part taxon-name-part-type="genus" reg="Blakealtica">Blakealtica</tp:taxon-name-part> <tp:taxon-name-part taxon-name-part-type="species" reg="fusca">fusca</tp:taxon-name-part></tp:taxon-name></italic> new species des. Konstantinov &amp; Viswajyothi (2 females, 1 male <named-content xmlns:xlink="http://www.w3.org/1999/xlink" content-type="dwc:institutional_code" xlink:type="simple">FSCA</named-content>; 1 female <named-content xmlns:xlink="http://www.w3.org/1999/xlink" content-type="dwc:institutional_code" xlink:type="simple">MHND</named-content>). The same label except for the dates, 26-VI–7-VII-1992 (4 females, 1 male <named-content xmlns:xlink="http://www.w3.org/1999/xlink" content-type="dwc:institutional_code" xlink:type="simple">FSCA</named-content>).</p></tp:treatment-sec><tp:treatment-sec><!--Section generated to contain objects referenced in tp:taxon-treatment.--><fig id="F1" position="float" orientation="portrait"><object-id xmlns:xlink="http://www.w3.org/1999/xlink" content-type="doi" xlink:type="simple">10.3897/zookeys.959.53415.figure1</object-id><object-id xmlns:xlink="http://www.w3.org/1999/xlink" content-type="arpha" xlink:type="simple">EC826009-80AE-5D63-B571-99A9B5DF9B7E</object-id><label>Figure 1.</label><caption><p>Adult <italic><tp:taxon-name><tp:taxon-name-part taxon-name-part-type="genus" reg="Blakealtica">Blakealtica</tp:taxon-name-part> <tp:taxon-name-part taxon-name-part-type="species" reg="fusca">fusca</tp:taxon-name-part></tp:taxon-name></italic>, illustration by Linden Pederson.</p></caption><graphic xmlns:xlink="http://www.w3.org/1999/xlink" xlink:href="zookeys-959-001-g001.jpg" position="float" orientation="portrait" xlink:type="simple" id="oo_441836.jpg"><uri content-type="original_file" xlink:type="simple">https://binary.pensoft.net/fig/441836</uri></graphic></fig><fig id="F2" position="float" orientation="portrait"><object-id xmlns:xlink="http://www.w3.org/1999/xlink" content-type="doi" xlink:type="simple">10.3897/zookeys.959.53415.figures2-5</object-id><object-id xmlns:xlink="http://www.w3.org/1999/xlink" content-type="arpha" xlink:type="simple">DC32FE77-EDD8-56A1-AB3B-D77D1FB28CFB</object-id><label>Figures 2–5.</label><caption><p>Adult <italic><tp:taxon-name><tp:taxon-name-part taxon-name-part-type="genus" reg="Blakealtica">Blakealtica</tp:taxon-name-part> <tp:taxon-name-part taxon-name-part-type="species" reg="fusca">fusca</tp:taxon-name-part></tp:taxon-name></italic>. <bold>2</bold> Habitus, three-quarter view <bold>3</bold> habitus, lateral view <bold>4</bold> head, frontal view <bold>5</bold> head three-quarter view.</p></caption><graphic xmlns:xlink="http://www.w3.org/1999/xlink" xlink:href="zookeys-959-001-g002.jpg" position="float" orientation="portrait" xlink:type="simple" id="oo_441837.jpg"><uri content-type="original_file" xlink:type="simple">https://binary.pensoft.net/fig/441837</uri></graphic></fig><fig id="F3" position="float" orientation="portrait"><object-id xmlns:xlink="http://www.w3.org/1999/xlink" content-type="doi" xlink:type="simple">10.3897/zookeys.959.53415.figures6-8</object-id><object-id xmlns:xlink="http://www.w3.org/1999/xlink" content-type="arpha" xlink:type="simple">4C3DE40A-AE8F-56CF-BF73-7CE50B9C2DDA</object-id><label>Figures 6–8.</label><caption><p>Adult <italic><tp:taxon-name><tp:taxon-name-part taxon-name-part-type="genus" reg="Blakealtica">Blakealtica</tp:taxon-name-part> <tp:taxon-name-part taxon-name-part-type="species" reg="fusca">fusca</tp:taxon-name-part></tp:taxon-name></italic>. <bold>6</bold> Pronotum <bold>7</bold> pronotum, three-quarter view <bold>8</bold> mesotergite.</p></caption><graphic xmlns:xlink="http://www.w3.org/1999/xlink" xlink:href="zookeys-959-001-g003.jpg" position="float" orientation="portrait" xlink:type="simple" id="oo_441838.jpg"><uri content-type="original_file" xlink:type="simple">https://binary.pensoft.net/fig/441838</uri></graphic></fig><fig id="F4" position="float" orientation="portrait"><object-id xmlns:xlink="http://www.w3.org/1999/xlink" content-type="doi" xlink:type="simple">10.3897/zookeys.959.53415.figures9-10</object-id><object-id xmlns:xlink="http://www.w3.org/1999/xlink" content-type="arpha" xlink:type="simple">EED842E1-5E31-5F9C-8BFE-037A58FF639E</object-id><label>Figures 9, 10.</label><caption><p>Adult <italic><tp:taxon-name><tp:taxon-name-part taxon-name-part-type="genus" reg="Blakealtica">Blakealtica</tp:taxon-name-part> <tp:taxon-name-part taxon-name-part-type="species" reg="fusca">fusca</tp:taxon-name-part></tp:taxon-name></italic>. <bold>9</bold> Metatergite <bold>10</bold> meso- and meta-sternites.</p></caption><graphic xmlns:xlink="http://www.w3.org/1999/xlink" xlink:href="zookeys-959-001-g004.jpg" position="float" orientation="portrait" xlink:type="simple" id="oo_441839.jpg"><uri content-type="original_file" xlink:type="simple">https://binary.pensoft.net/fig/441839</uri></graphic></fig><fig id="F5" position="float" orientation="portrait"><object-id xmlns:xlink="http://www.w3.org/1999/xlink" content-type="doi" xlink:type="simple">10.3897/zookeys.959.53415.figures11-16</object-id><object-id xmlns:xlink="http://www.w3.org/1999/xlink" content-type="arpha" xlink:type="simple">71859946-9C18-5E59-8E9E-8561327C4717</object-id><label>Figures 11–16.</label><caption><p>Adult <italic><tp:taxon-name><tp:taxon-name-part taxon-name-part-type="genus" reg="Blakealtica">Blakealtica</tp:taxon-name-part> <tp:taxon-name-part taxon-name-part-type="species" reg="fusca">fusca</tp:taxon-name-part></tp:taxon-name></italic>. <bold>11</bold> Labrum <bold>12</bold> labium <bold>13</bold> mandible <bold>14</bold> maxilla <bold>15</bold> hind leg <bold>16</bold> tip of hind tibia and hind tarsi.</p></caption><graphic xmlns:xlink="http://www.w3.org/1999/xlink" xlink:href="zookeys-959-001-g005.jpg" position="float" orientation="portrait" xlink:type="simple" id="oo_441840.jpg"><uri content-type="original_file" xlink:type="simple">https://binary.pensoft.net/fig/441840</uri></graphic></fig><fig id="F6" position="float" orientation="portrait"><object-id xmlns:xlink="http://www.w3.org/1999/xlink" content-type="doi" xlink:type="simple">10.3897/zookeys.959.53415.figures17-20</object-id><object-id xmlns:xlink="http://www.w3.org/1999/xlink" content-type="arpha" xlink:type="simple">0B6B97FC-4B4B-5426-8DD9-62C971315871</object-id><label>Figures 17–20.</label><caption><p>Adult <italic><tp:taxon-name><tp:taxon-name-part taxon-name-part-type="genus" reg="Blakealtica">Blakealtica</tp:taxon-name-part> <tp:taxon-name-part taxon-name-part-type="species" reg="fusca">fusca</tp:taxon-name-part></tp:taxon-name></italic>. <bold>17</bold> Tip of middle tibia and middle tarsi <bold>18</bold> female abdomen <bold>19</bold> apical abdominal tergite <bold>20</bold> metendosternite.</p></caption><graphic xmlns:xlink="http://www.w3.org/1999/xlink" xlink:href="zookeys-959-001-g006.jpg" position="float" orientation="portrait" xlink:type="simple" id="oo_441841.jpg"><uri content-type="original_file" xlink:type="simple">https://binary.pensoft.net/fig/441841</uri></graphic></fig><fig id="F7" position="float" orientation="portrait"><object-id xmlns:xlink="http://www.w3.org/1999/xlink" content-type="doi" xlink:type="simple">10.3897/zookeys.959.53415.figures21-24</object-id><object-id xmlns:xlink="http://www.w3.org/1999/xlink" content-type="arpha" xlink:type="simple">E3ECF53C-700E-5370-B62D-98EB859BD821</object-id><label>Figures 21–24.</label><caption><p>Adult <italic><tp:taxon-name><tp:taxon-name-part taxon-name-part-type="genus" reg="Blakealtica">Blakealtica</tp:taxon-name-part> <tp:taxon-name-part taxon-name-part-type="species" reg="fusca">fusca</tp:taxon-name-part></tp:taxon-name></italic>. <bold>21</bold> Median lobe of aedeagus (ventral, lateral, and dorsal views) <bold>22</bold> vagina <bold>23</bold> spermatheca <bold>24</bold> tignum.</p></caption><graphic xmlns:xlink="http://www.w3.org/1999/xlink" xlink:href="zookeys-959-001-g007.jpg" position="float" orientation="portrait" xlink:type="simple" id="oo_441842.jpg"><uri content-type="original_file" xlink:type="simple">https://binary.pensoft.net/fig/441842</uri></graphic></fig></tp:treatment-sec></tp:taxon-treatment>
